# Supplementary material for: Laplace approximation for conditional autoregressive models for spatial data of diseases
Source: MethodsX. 2022 Oct 1;9:101872. doi: 10.1016/j.mex.2022.101872 (PMC9573915; doi:10.1016/j.mex.2022.101872)
Supplement: Supplementary file 1 [file mmc1.zip]

Archive with 7 entries (6 files):
- mmc1/
- mmc1/mississippi_county.dbf
- mmc1/mississippi_county.prj
- mmc1/mississippi_county.shp
- mmc1/mississippi_county.shx
- mmc1/ms_west_nile_final.R
- mmc1/TMB_CAR.cpp
