# Supplementary material for: Laplace approximation for conditional autoregressive models for spatial data of diseases
Source: MethodsX. 2022 Oct 1;9:101872. doi: 10.1016/j.mex.2022.101872 (PMC9573915; doi:10.1016/j.mex.2022.101872)
Supplement: Supplementary file 1 [file mmc1.zip › mmc1/mississippi_county.prj]

GEOGCS["GCS_unknown",DATUM["D_WGS_1984",SPHEROID["WGS_1984",6378137.0,298.257223563]],PRIMEM["Greenwich",0.0],UNIT["Degree",0.0174532925199433]]
