# Supplementary material for: Laplace approximation for conditional autoregressive models for spatial data of diseases
Source: MethodsX. 2022 Oct 1;9:101872. doi: 10.1016/j.mex.2022.101872 (PMC9573915; doi:10.1016/j.mex.2022.101872)
Supplement: Supplementary file 1 [file mmc1.zip › mmc1/ms_west_nile_final.R]

library(TMB)
library(R2WinBUGS)
library(INLA)
library(spdep)
library(maps)
library(rgdal)
library(sf)

sf_use_s2(F) #This line is needed

#### Shapefile of small-area polygons and neighboring adjacent matrix
ms_poly<-read_sf("the path to the folder in which the shapefile is saved", 
              "mississippi_county")
#ms_poly<-st_as_sf(ms_poly)
ms_nb<-poly2nb(ms_poly)

#### TMB
setwd("the path to the folder in which the data file is saved/")
source("ms_human_wv_data.R") #Mississippi West Nile data

adjmat <- function(adj, num, n){
   mat <- matrix( 0, nrow = n, ncol = n )
   k <- 1
   for (i in 1:n){
      if(num[i] > 0) {
	   mat[i,adj[[i]]] <- 1
      }
   }
   mat
}

Q<-adjmat(ms_nb,ms_data$num,length(ms_data$num))
V=Q
V = as(Q, 'sparseMatrix')
rs = apply(V,1,sum)
V = diag(rs) - V
Q=V
I= as(diag(length(ms_data$num)), 'sparseMatrix')

setwd("the path to the folder in which the cpp file is saved/")
compile("TMB_CAR.cpp")
dyn.load(dynlib("TMB_CAR"))

betas=c(1);log_sigma=-0.2
parameters <- list(phi=rnorm(length(ms_data$O),0,1),
           betas=betas, log_sigma=log_sigma)
data1<-list(y=ms_data$O,X=matrix(rep(1,length(ms_data$O)),ncol=1),
        adj=ms_data$adj-1,weights=rep(1,length(ms_data$adj)),
        num=ms_data$num,E=ms_data$E)
   
obj <- MakeADFun(data1, parameters, random = "phi",DLL = "TMB_CAR")
obj$hessian <- FALSE
opt <- do.call("optim", obj)
opt$convergence #Check numerical convergence

rep <- sdreport(obj) #generate the reports of estimates
fixed <- summary(rep, "fixed") # estimates of fixed-effect parameters
fixed
summary(rep,"report") 


### WinBUGS
inits <- list(list(al0 = 0.1,tau.u=80,u=rnorm(length(ms_data$O),0,1)), 
              list(al0 = 1,tau.u=180,u=rnorm(length(ms_data$O),0,1))
         ) 
              
data1<-list(N=length(ms_data$O),y=ms_data$O,e=ms_data$E,adj=ms_data$adj,
            weights=rep(1,length(ms_data$adj)), num=ms_data$num)
parameters <- c('al0', 'sigma_u')
ms_besag.bug <- "E:/CurrentWork/2019/manuscript/TMBCAR/Stan_bugs_inla/georgia_car.bug"
ms_besag.out <- bugs(data = data1, inits, model.file=ga_besag.bug, parameters,
		 n.chains=2, n.iter=50000, n.burnin=30000, n.thin = 5, 
             codaPkg=F,bugs.directory="c:/WinBUGS14/",debug=F)

#### INLA
dat1<-data.frame(y=dat1$y,E=dat1$E, ID=seq(1,length(dat1$y)))
nb2INLA("MS.graph",ms_nb)
MS.adj<-paste(getwd(),"/MS.graph",sep="")
dat1$ID<-seq(1,length(data1$y))
f1<- y~1+f(ID,model="besag",graph=MS.adj,
                hyper=list(prec=list(prior="pc.prec",param=c(300,0.01))))
res2<-inla(f1, family="Poisson",data=dat1,E=E)
summary(res2)
