# Supplementary material for: Laplace approximation for conditional autoregressive models for spatial data of diseases
Source: MethodsX. 2022 Oct 1;9:101872. doi: 10.1016/j.mex.2022.101872 (PMC9573915; doi:10.1016/j.mex.2022.101872)
Supplement: Supplementary file 1 [file mmc1.zip › mmc1/TMB_CAR.cpp]

#include <TMB.hpp>

using namespace density;

template<class Type>
vector<Type> multmatvec(matrix<Type> B,vector<Type> A) {
  int nrowb = B.rows();
  int ncolb = B.cols(); 
  vector<Type> C(nrowb);
  for (int i = 0; i < nrowb; i++)
  {
	    C(i) = Type(0);
      for (int k = 0; k < ncolb; k++){
        C(i) += A(k)*B(i,k);
    }
  }
  return C;
}


template<class Type>
Type icar_normal(vector<Type> x, vector<int> adj, vector<Type> weights, vector<int> num, 
                 Type tau){
    int k = x.size();
    int c = 1;
    Type lp=Type(0.0);
    int count = 0;
    Type xi;
    Type xj;
    int nneib;
    x(k-1)=-x.head(k-1).sum(); //sum-to-zero constraint
    for(int i=0;i<k; i++) {
       if(num(i) == 0) {c = c + 1;}
       xi = x(i);
       nneib = num(i);
       for(int j=0;j<nneib;j++) {
           xj = x(adj(count));          
           lp = lp+weights(count) * pow((xi-xj),2);
           count++;         
       }
    }
    lp = lp / Type(2.0);
    lp = lp * Type(-0.5) * tau;
    //lp = lp+(k-c)/Type(2.0) * log(tau/Type(2.0)/Type(M_PI));
    return lp;
 }

template<class Type>
Type objective_function<Type>::operator() () {
  //Data section
  DATA_VECTOR(y); //observations
  DATA_MATRIX(X); //covariates
  DATA_IVECTOR(adj); 
  DATA_VECTOR(weights);
  DATA_IVECTOR(num);
  DATA_VECTOR(E);

  //Parameter section
  PARAMETER_VECTOR(phi); //spatial random effect
  PARAMETER_VECTOR(betas); //regression coefficients
  PARAMETER(log_sigma); //variance of spatial effects

  Type sigma=exp(log_sigma);
  int n=y.size(); //y is the vector of holding observations
  Type nll = Type(0.0);
  Type tau = Type(1.0);
  vector<Type> eta(n);
  eta=multmatvec(X,betas)+phi*sigma;
  for(int i=0;i<n;i++){
      nll -=dpois(y(i), exp(eta(i))*E(i),true);   
  } 
  nll -= icar_normal(phi, adj, weights,num,tau);

  REPORT(betas);
  ADREPORT(sigma);
  REPORT(phi);
  return nll;
} 
